# Supplementary material for: Effects of knee extension with different speeds of movement on muscle and cerebral oxygenation
Source: PeerJ. 2018 Oct 2;6:e5704. doi: 10.7717/peerj.5704 (PMC6173162; doi:10.7717/peerj.5704)
Supplement: Supplemental Information 1 [file peerj-06-5704-s001.xlsx]

## Sheet: Muscle
Subject	1	2	3	4	5	6	7	8	1	2	3	4	5	6	7	8	1	2	3	4	5	6	7	8
HbO (mmol/L)	1s								3s								5s
set 1	0.00068643	0.00081723	0.00023335	4.2e-06	0.00035879	0.00104855	6.247e-05	0.00045872	0.00075861	0.00113899	0.00039484	5.13e-06	0.00061804	0.00097141	0.00032484	0.00060169	0.0012747	0.00079815	0.00041188	0.00033434	0.00087595	0.00040528	0.00116525	0.00098689
set 2	0.00053406	0.00067116	0.00012958	1.746e-05	7.42e-05	0.00044425	0.00041495	0.00032652	0.00055469	0.00090186	0.00084877	0.00021146	0.0006399	0.00058486	0.00073778	0.0006399	0.00107497	0.00041447	0.00043798	0.00071783	0.00090233	0.0004042	0.00014949	0.00057939
set 3	0.00053185	6.485e-05	0.00017944	0.00011186	4.8e-07	0.00017769	0.00017769	0.00017769	0.00049698	0.00056193	0.00048457	0.00018455	0.00018455	0.00068716	0.00028077	0.00047922	0.00051944	0.00067377	0.00033657	0.00068716	0.00068716	0.000342	0.00047211	0.00047211
Hb (mmol/L)	1s								3s								5s
set 1	0.00049224	0.00139425	0.00062144	0.00107374	0.00126705	0.00111074	0.00166175	0.00108874	0.0013785	0.00099655	0.00128605	0.00083004	0.00127074	0.00124246	0.00104051	0.00114926	0.00180554	0.0014238	0.00109729	0.00078041	0.00166215	0.00088317	0.00081852	0.00113976
set 2	0.00052858	0.00094091	0.00033688	0.00069645	0.00046598	0.00041189	0.00126618	0.00066384	0.00118319	0.00090522	0.00086477	0.00089223	0.00097462	0.00103965	0.00102065	0.0009829	0.00150537	0.00105307	0.00097306	0.00084369	0.00166923	0.00059573	0.00110669	0.00121899
set 3	0.00058161	0.00106157	0.00016911	0.00062701	0.00069646	0.00060367	0.00112393	0.00069477	0.00134749	0.00079353	0.00050417	0.00115832	0.0009751	0.00091005	0.00085857	0.00093532	0.00159256	0.00113791	0.00054142	0.00112615	0.0015652	0.00074491	0.00112615	0.00117489
HbT (mmol/L)	1s								3s								5s
set 1	0.000306	0.00164476	0.00023299	0.00052804	0.00057337	0.00077365	0.00012888	0.00059824	0.00034929	0.00142995	0.00045157	2.354e-05	0.00105105	0.00122103	0.00016241	0.00051122	0.00111687	0.001241	0.00046145	0.00068552	0.00038408	0.00039001	0.00147817	0.00129057
set 2	0.00137931	0.00042686	0.00055436	0.00069845	0.00035038	0.00071184	0.00070567	0.00068955	0.00055209	0.00117538	0.00063819	0.00014076	0.00115838	0.00094171	0.00116101	0.00036851	0.00058388	0.00081752	0.00034251	0.00084565	0.0002894	0.00039789	0.00056705	0.00085051
set 3	0.00153138	0.00059424	0.00016292	0.00081032	0.00034079	0.00061716	0.00102777	0.00072637	0.00072035	0.00108564	0.00014273	0.00088749	0.00106775	0.00097472	0.00054053	0.00038851	0.00045069	0.00069778	0.00030294	0.00061183	0.00016152	0.00016666	0.00045761	0.00097005
StO2 (%)	1s								3s								5s
set 1	3.4915	3.04041	1.75922	2.1989	2.97453	5.81939	3.26106	3.22071	6.00825	2.40918	4.79276	2.23583	4.70934	5.53054	2.76635	6.72638	10.2297	3.4044	3.98633	3.21345	5.00903	3.46759	5.18099	2.39906
set 2	2.64708	2.54041	1.09077	1.38046	0.941734	2.23749	1.50502	1.76328	4.89635	2.1069	3.93214	2.10223	4.62996	4.43464	2.2585	4.36346	6.20575	2.92139	3.16593	3.90712	5.10092	2.29653	1.20393	2.32179
set 3	2.58385	1.57305	0.85546	0.919537	0.555537	3.30114	2.09042	1.697	4.75349	1.9042	2.0315	3.45622	1.75436	3.2027	4.02485	4.54034	5.57393	3.25597	2.01899	3.15993	3.48831	3.05027	2.49086	2.9781

## Sheet: PFC_set1
Subject	1	2	3	4	5	6	7	8	1	2	3	4	5	6	7	8	1	2	3	4	5	6	7	8
HbO (mmol/L)	1s								3s								5s
left prefrontal lobe	0.00191789	0.00241632	0.005836	0.00581599	1.62e-06	0.00274588	0.00048747	0.00274588	0.00462835	0.00422846	0.00878901	0.00312765	0.0046	0.00929916	0.006	0.004	0.00855274	0.00476192	0.0104424	0.00373525	0.00442963	0.0109909	0.00591025	0.0055746
right prefrontal lobe	0.00206499	0.00505485	0.00804917	0.00194162	0.00078476	0.00258631	0.00044254	0.00298918	0.00351345	0.00309069	0.00702915	0.00311524	0.00523259	0.00115209	0.00462457	0.00095419	0.00631491	0.00342943	0.00396374	0.00081457	0.00462859	0.00893162	0.00587797	0.00306788
Hb (mmol/L)	1s								3s								5s
left prefrontal lobe	0.00032845	0.00075653	0.00241373	0.00102525	1.52e-05	0.00087106	0.0006872	0.00087106	0.00212307	0.00324907	0.00235829	0.00090852	0.00370676	0.004	0.00197383	0.00102759	0.00142584	0.00124647	0.00366601	0.00142605	0.00172942	0.0045842	0.00250749	0.00137208
right prefrontal lobe	2.743e-05	0.0013	0.00119715	0.00034902	0.00012001	0.00070715	0.00123192	0.00070467	0.00070128	0.00146549	0.000399	0.00123616	0.00254123	0.00029651	0.00227201	0.00050089	0.00092455	0.00136456	0.00179969	0.00042387	0.00161105	0.00293765	0.00268929	0.00113774
HbT (mmol/L)	1s								3s								5s
left prefrontal lobe	0.00209565	0.00085916	0.0034797	0.0048231	3.008e-05	0.0019539	0.00043573	0.0019539	0.00273489	0.00285454	0.00660547	0.00256752	0.00643584	0.00653722	0.00163543	0.004	0.00713711	0.00416	0.0070604	0.00235553	0.00277868	0.00688171	0.00340831	0.00470588
right prefrontal lobe	0.00260931	0.00405236	0.00223169	0.00163345	0.00243703	0.0025512	0.00010675	0.00223169	0.00296406	0.00177726	0.00221349	0.00235525	0.00271338	0.00109963	0.00237138	0.00045938	0.00539432	0.00250748	0.00259889	0.00053631	0.0032666	0.00638937	0.00320126	0.0022386
StO2 (%)	1s								3s								5s
left prefrontal lobe	0.658928	4.0435	4.0097	2.41316	0.00520509	1.98637	0.787698	1.98637	4.60585	4.59284	6.78392	1.72192	5.75264	5.32974	5.4086	4.88507	5.29594	3.20968	8.42882	3.29818	3.39737	8.16077	7.53519	5.30951
right prefrontal lobe	0.820176	4.29751	3.18695	1.39377	0.268665	1.65412	2.1826	1.97197	3.06573	3.85208	3.34362	2.76568	4.75432	0.917327	6.05	2.37145	4.90485	3.55814	4.75416	0.823472	4.43865	7.03	4.43865	5.56127

## Sheet: PFC_set2
Subject	1	2	3	4	5	6	7	8	1	2	3	4	5	6	7	8	1	2	3	4	5	6	7	8
HbO (mmol/L)	1s								3s								5s
left prefrontal lobe	0.00087952	0.0004653	0.00372285	0.00574583	0.00158265	0.00245913	0.0023586	0.00245913	0.00544897	0.00178538	0.00178538	0.0021939	0.0006003	0.00184374	0.00055981	0.00053244	0.0070785	0.00134469	0.00521467	0.00098009	0.00260246	0.0049905	0.0029494	0.00364803
right prefrontal lobe	0.00043001	9.75e-05	0.0031291	0.00117394	0.0015091	0.0034175	0.00080653	0.0015091	0.00223656	0.00212383	0.00329014	0.00287226	0.00085434	0.0013048	0.00012483	0.0001996	0.00496344	0.00238462	0.00186229	0.00095027	0.00245788	0.00241408	0.00367199	0.00095844
Hb (mmol/L)	1s								3s								5s
left prefrontal lobe	0.00258708	0.00133687	0.00304158	0.00069657	0.00076348	0.00152436	0.00072057	0.00021197	0.00258708	0.0038	0.00304158	0.00069657	0.00076348	0.00431243	0.00072057	0.00021197	0.00130791	0.00045836	0.00239377	0.00144117	0.00155951	0.00216539	0.00076206	0.00059558
right prefrontal lobe	0.00022712	0.00045979	0.0007949	0.00016233	0.00079094	0.00157335	0.00150819	0.00078809	0.00079456	0.00174446	0.00127821	0.0001801	0.00015861	0.00033142	0.0012173	5.161e-05	0.00096198	0.00162301	0.00057621	0.00059474	0.00089294	0.00054842	0.00133555	0.00061067
HbT (mmol/L)	1s								3s								5s
left prefrontal lobe	3.304e-05	0.00032793	0.00225171	0.00391797	0.00053546	0.00137322	0.00117321	0.00137322	0.00294963	0.00435526	0.0048062	0.00288437	0.00021796	0.00431243	0.00066474	0.00038374	0.00579321	0.00118385	0.00311163	0.00113365	0.00211642	0.00289566	0.00233026	0.00323323
right prefrontal lobe	0.00069222	6.525e-05	0.00233632	0.00129619	0.00116606	0.00191003	0.00069637	0.00116606	0.00147193	0.00126536	0.00258371	0.00269822	0.00071027	0.00112613	5.027e-05	0.00014905	0.00403316	0.00080259	0.00131863	0.00039573	0.00174331	0.00210781	0.00238812	0.00115712
StO2 (%)	1s								3s								5s
left prefrontal lobe	1.31306	0.496186	2.79441	3.48055	1.60615	2.19867	3.50163	2.19867	5.73078	3.51	2.382	2.53582	0.790109	2.382	1.11161	0.613657	4.62267	3.9	4.21667	1.18706	2.54086	3.72598	2.81106	3.41389
right prefrontal lobe	0.52351	0.0755991	1.60131	0.762851	2.97855	3.41916	2.7897	1.73581	2.70993	3.74142	2.17685	1.34789	0.458935	1.00341	1.73051	0.332312	4.11997	3.73216	1.97183	1.14543	0.676876	3.82645	2.54551	2.34586

## Sheet: PFC_set3
Subject	1	2	3	4	5	6	7	8	1	2	3	4	5	6	7	8	1	2	3	4	5	6	7	8
HbO (mmol/L)	1s								3s								5s
left prefrontal lobe	0.00355992	0.0004186	0.00098393	0.00298597	0.00192292	0.00189691	0.00151013	0.00189691	0.00400365	0.00306521	0.00252931	0.00374395	0.00374395	0.00043969	0.00062395	0.00028748	0.00251922	0.00413065	0.00222404	0.0033046	0.00251922	0.00203315	0.00180651	0.0016164
right prefrontal lobe	0.00060671	0.00065205	0.0007159	0.00185407	0.00277653	0.00129056	0.00128286	0.00131124	0.00344897	0.00177156	0.00177156	0.00371628	0.0006003	0.00177156	0.00055981	0.00053244	0.00193879	0.00319037	0.00055073	0.0020417	0.00193879	0.00127793	0.00348749	0.0010845
Hb (mmol/L)	1s								3s								5s
left prefrontal lobe	0.0014192	0.00208011	0.00031119	0.00123654	0.00126853	0.00119306	0.00084279	0.00119306	0.00122535	0.00122535	0.00105523	0.00033577	0.00191791	0.00289578	0.00113285	1.456e-05	0.00233357	0.00147471	0.00094219	0.0012255	0.00178329	0.00127547	0.00070082	0.00070477
right prefrontal lobe	0.00043713	0.00133319	5.725e-05	0.00070045	0.00108828	0.00076635	0.00047843	0.00069444	0.00170467	0.0007609	5.38e-06	0.0012071	0.00049112	0.00060733	0.00112936	0.00019114	0.00226445	0.00159634	0.00085978	0.0005874	0.00120287	0.00150481	0.00130042	0.00030687
HbT (mmol/L)	1s								3s								5s
left prefrontal lobe	0.00314458	0.00157765	0.00095628	0.00202561	0.00099312	0.00157765	0.00076866	0.00157765	0.0056851	0.00514704	0.00172514	0.00023655	0.00183147	0.00225455	0.00051495	0.00064162	0.00675932	0.00289534	0.00204899	0.00210325	0.00056433	0.00259309	0.00130516	0.00282162
right prefrontal lobe	0.00232416	0.00213554	0.00086706	0.00120333	0.00118936	0.00079809	0.00095354	0.00135301	0.00310581	1.432e-05	0.00082228	0.00119929	0.0024095	0.00099074	0.00059805	0.0027567	0.00320359	0.00160346	0.00016585	0.00153839	0.00182698	0.00318468	0.00220369	0.00088919
StO2 (%)	1s								3s								5s
left prefrontal lobe	3.5047	2.11031	0.514132	2.07761	2.69979	2.30517	2.92448	2.30517	5.84672	5.98264	2.19633	0.394647	2.68134	4.09688	1.12375	0.193175	5.25092	3.05047	2.1647	2.72279	2.67269	2.48025	1.96594	3.21196
right prefrontal lobe	0.837773	1.6248	0.209363	1.88554	2.74347	1.43479	0.916894	1.37895	1.39794	0.9126	0.122953	2.16705	0.49682	1.57611	3.1752	1.33483	2.74714	2.1449	1.15682	1.36622	2.03596	3.51643	3.40857	2.1033

## Sheet: Number of repetitions
Subject	1	2	3	4	5	6	7	8	1	2	3	4	5	6	7	8	1	2	3	4	5	6	7	8
	1s								3s								5s
set 1	20	16	27	18	18	17	15	14	11	11	17	8	11	9	10	10	8	8	12	5	7	8	11	8
set 2	14	15	18	13	14	15	13	12	8	11	14	7	8	7	9	7	7	7	9	4	5	7	9	5
set 3	15	14	15	9	14	13	12	12	11	10	7	6	7	8	7	7	7	6	5	5	5	6	9	5

## Sheet: RPE
Subject	1	2	3	4	5	6	7	8	1	2	3	4	5	6	7	8	1	2	3	4	5	6	7	8
	1s								3s								5s
set 1	5	7	5	5	6	5	6	8	6	9	6	6	8	7	7	7	6	9	7	7	7	9	7	8
set 2	6	8	6	6	7	6	7	9	6	10	7	7	9	8	7	8	6	10	8	7	8	9	8	9
set 3	7	10	6	7	8	7	7	9	6	10	7	7	10	8	8	9	6	10	8	8	10	10	8	9
